# Supplementary material for: Key Differences in the Gut Microbiota of Red-Claw Crayfish Cherax quadricarinatus with Different Sizes and Genders Under Consistent Farming Conditions
Source: Biology (Basel). 2025 Sep 7;14(9):1209. doi: 10.3390/biology14091209 (PMC12467359; doi:10.3390/biology14091209)
Supplement: Supplementary file 1 [file biology-14-01209-s001.zip]

Archive with 1 entries (1 files):
- biology-3824440-supplementary.pdf
